# Supplementary material for: Evaluation of Changes in Preoperative Cortical Excitability by Navigated Transcranial Magnetic Stimulation in Patients With Brain Tumor
Source: Front Neurol. 2021 Jan 22;11:582262. doi: 10.3389/fneur.2020.582262 (PMC7863982; doi:10.3389/fneur.2020.582262)
Supplement: Supplementary file 1 [file Table_1.xlsx]

## Sheet: Planilha1
Supplementary material 1. Mann-Whitney test comparing TMS parameters according to the use of preoperative antiepileptic drug
VARIABLES	Use of preop AED (n)		Unaffected hemisphere (p value)				Affected hemisphere (p value)				Ratios Affected/Unnaffected hemisphere (p value)
	No	Yes	RMT	MEP 140/120	SICI	ICF	RMT	MEP 140/120	SICI	ICF	RMT	MEP 140/120	SICI	ICF
Metastasis	3	3	0.513	0.127	0.050	0.275	0.275	0.564	0.513	0.050	0.275	0.564	0.275	0.127
CNS tumors	6	29	0.554	0.543	0.540	0.540	0.536	0.045	0.239	0.022	0.791	0.055	0.596	0.195
LGG	2	7	0.143	1000	0.380	0.079	0.770	0.079	1000	0.143	0.380	0.040	0.242	0.380
HGG	3	22	0.167	0.835	0.452	0.358	0.563	0.509	0.099	0.186	0.508	0.741	0.137	0.186
WHO grade II and III gliomas	2	21	0.623	0.383	0.326	0.275	0.864	0.068	0.819	0.170	0.689	0.040	0.253	0.909
Glioblastomas	3	8	0.259	0.794	0.838	0.540	0.272	0.513	0.127	0.275	0.272	0.510	0.127	0.127
Total	8	32	0.155	0.129	0.612	0.327	0.750	0.451	0.350	0.471	0.932	0.211	0.126	0.497
AED: antiepileptic drug; CNS: Central Nervous System; LGG: Low Grade Glioma; HGG: High Grade Glioma
